# Supplementary material for: A feasibility study to evaluate early treatment response of brain metastases one week after stereotactic radiosurgery using perfusion weighted imaging
Source: PLoS One. 2020 Nov 3;15(11):e0241835. doi: 10.1371/journal.pone.0241835 (PMC7608872; doi:10.1371/journal.pone.0241835)
Supplement: S3 File — (XLSX) [file pone.0241835.s006.xlsx]

## Sheet: Sheet1
PtID	Lesion location	Age	Sex	KPS	Histology	SRS_dose_cGy	BaselineDiameter(cm)	GTV (cc)	LR	LR_months	M0_cbf_pct50	M0_cbf_pct95	M0_cbf_pct99	M0_cbv_pct50	M0_cbv_pct95	M0_cbv_pct99	M1_cbf_pct50	M1_cbf_pct95	M1_cbf_pct99	M1_cbv_pct50	M1_cbv_pct95	M1_cbv_pct99	M12_cbf_pct50	M12_cbf_pct95	M12_cbf_pct99	M12_cbv_pct50	M12_cbv_pct95	M12_cbv_pct99
2	LTempPar	40	male	70	NSCLC	2100	0.9	0.4458	0	3.64682	0.549468	0.760669	0.847517	1.77934	2.81702	2.93249	0.151798	0.295227	0.35915	0.692478	1.82638	2.08098	0.466479	0.91156	1.19824	1.24939	2.45067	2.99122
2	Pineal	40	male	70	NSCLC	2100	1.3	0.9403	0	3.64682	3.35664	8.3259	17.1609	10.6892	22.4097	33.649	2.28435	6.48325	8.43832	15.8028	40.7581	53.4375	1.61081	3.58621	4.80686	8.62903	18.005	22.232
3	Lparietal	51	male	90	HNSCC	2000	1.8	1.51	0	6.01232	0.269955	1.26977	1.6076	1.19995	5.99815	7.69758	0.34723	1.38667	1.71386	1.59019	6.81293	7.54806	0.343701	1.3783	1.85427	0.730923	4.39194	5.41598
4	LtFront	55	female	90	NSCLC	1800	2.4	4.56	0	3.38398	0.804833	1.94008	2.33232	5.03355	19.1137	28.4469	0.452041	1.15896	1.88117	1.27989	7.45346	11.3211	0.509682	1.9127	2.81299	1.43093	7.65232	11.0013
5	ROccip	50	male	90	colorectal	1700	2	6.79	1	2.33265	1.92168	4.65552	6.45796	8.02844	16.0853	20.993	0.462459	1.41814	2.07185	1.55572	5.92922	7.98815	0.233756	1.1982	2.0016	0.809568	5.26032	6.9322
6	Ltfrontoparietal	67	female	100	NSCLC	2100	1.6	1.31	0	22.8665	0.427426	1.08328	1.419	1.21293	3.37651	4.00758	0.497685	1.11168	1.58517	1.93576	5.69636	7.15987
9	Ltfrontoparietal	61	female	100	Ovarian	1800	2.6	7.43	0	42.9733	0.536622	1.50976	1.9121	2.68682	12.5756	16.697	0.542101	1.46345	2.18484	5.71602	15.0535	21.964	0.552014	1.9104	3.12425	2.28547	10.2405	15.8009
10	LtCerebellar	33	male	100	Thyroid	1800	2.2	4.63	1	3.97536	-0.246586	-0.00328642	0.164187	-1.66715	-0.438549	1.01102	0.360083	2.59841	3.16895	4.75618	37.7981	49.0969	1.77956	3.81179	5.10479	15.4738	36.0183	42.7278
14	Right parietal	59	female	80	NSCLC	1800	2	4.8	1	5.74949	0.639823	1.93283	2.54976	6.12333	22.2259	31.5448	0.615355	2.1674	3.12069	3.46405	14.6264	22.0535	0.491073	1.83838	3.27845	1.07965	6.53766	15.1339
15	Right frontal	72	female	90	Ovarian	2000	1.8	2.12	0	16.1314	0.484346	1.26792	3.27335	2.53278	5.96968	7.01491	0.599267	1.41953	1.83338	1.76362	5.13367	6.77233	0.151116	0.879722	1.455	-0.0682033	1.69765	2.79868
15	Left frontal	72	female	90	Ovarian	2000	0.5	0.1004	0	16.1314	0.406274	0.542262	0.566852	0.734175	1.70113	1.7747	0.281143	0.39366	0.39366	0.312171	0.532065	0.700066	0.0922863	0.217549	0.243315	-0.333365	0.353622	0.353622
15	Left insular	72	female	90	Ovarian	2000	0.8	0.3664	0	16.1314	0.395311	0.703851	0.787396	1.9403	4.01853	4.29817	0.529826	1.03998	1.42133	1.55127	4.13611	5.11332	0.25327	0.44847	0.524462	0.212007	1.10145	1.39317
15	right temporal	72	female	90	Ovarian	1700	2.2	6.46	0	16.1314	0.475741	1.46156	1.89319	2.38023	6.61558	9.32441	0.614269	1.5938	2.56886	1.40694	6.2461	8.25228	0.23674	0.940126	1.35935	0.13651	2.3041	3.74241
15	left cerebellar	72	female	90	Ovarian	2000	1.7	2	0	16.1314	0.650016	1.65695	1.91184	3.02161	7.78003	8.9283	0.506328	0.850818	0.933758	1.99981	3.86857	4.37803	0.609761	2.23347	3.17192	1.24821	6.30403	8.65637
16	Right parietal	47	male	70	NSCLC	2100	1.5	1.44	0	10.1848	0.536435	3.11667	5.26946	3.05232	9.17866	11.1553	0.145874	1.22736	1.93394	1.72386	9.29432	14.5193
17	Left frontal	73	male	70	NSCLC	2000	2.2	4.2	1	3.41684	0.257597	0.346699	0.428119	1.16974	4.94996	8.63302	0.374559	1.3971	1.89859	1.55221	6.05722	7.72976	0.103522	1.54137	3.87611	-0.536794	6.23494	11.8616
18	Left Temporal	55	female	70	NSCLC	2000	1.6	1.62	0	28.8789	0.601304	1.57099	1.88627	2.95529	7.77158	14.7204	0.539819	1.56753	2.85061	1.93715	8.52787	13.8435	0.273526	0.960377	1.41013	1.02062	13.7367	20.772
19	Left precentral gyrus	51	female	80	NSCLC	2000	1	0.4245	0	11.269	0.51637	3.21807	5.49612	-0.0378624	5.51801	11.3294	0.455106	1.24266	2.46014	1.97639	9.05069	10.5821
19	Right cerebellum	51	female	80	NSCLC	2000	0.6	0.1466	0	11.269	0.647498	1.31754	1.5164	1.77271	4.36109	4.47757	0.997363	1.52823	1.61586	3.59146	5.20565	5.62547
20	Left temporal	45	female	100	Ovarian	1800	2	4.08	0	23.6879	0.494027	1.08276	1.96051	3.133	7.65978	9.83976	0.572263	1.61737	2.2888	3.45616	8.02763	10.3914
21	Left Frontal	55	male	70	colorectal	1800	2.3	3.82	1	3.38398	2.11462	5.64429	6.68257	9.81972	23.2722	26.8472	1.72417	3.85157	5.3309	12.2063	37.3063	45.3748
23	right temporal	73	female	90	endometrial	2000	1.8	2.31	0	2.98973	0.155704	2.34847	9.10743	-0.156201	2.10982	3.75568	-0.0375056	0.162389	0.301685	-1.69086	1.56014	4.85016	0.340688	1.60254	2.49794	1.16305	6.24455	9.8482
